# Supplementary material for: Atomic resolution cryo-EM structure of a native-like CENP-A nucleosome aided by an antibody fragment
Source: Nat Commun. 2019 May 24;10:2301. doi: 10.1038/s41467-019-10247-4 (PMC6534667; doi:10.1038/s41467-019-10247-4)
Supplement: Supplementary file 6 — Source Data [file 41467_2019_10247_MOESM6_ESM.xlsx]

## Sheet: Figure S1a
Figure S1a	SDS PAGE gel of scFv

## Sheet: Figure S1b
Figure S1a	Gel shift assay of scFv bound to NCP(H3, W601)

## Sheet: Figure S2c
Source Data for Fig 2c
FSC curve		model-map FSC curve
X	Y	X	Y
0.001001	1	0.001001	1
0.00393546	0.999999	0.003935	0.999491
0.00787092	0.999995	0.007871	0.992384
0.0118064	0.999977	0.011806	0.897397
0.0157418	0.999959	0.015742	0.877446
0.0196773	0.999959	0.019677	0.965699
0.0236128	0.999946	0.023613	0.951467
0.0275482	0.999952	0.027548	0.947836
0.0314837	0.999922	0.031484	0.960567
0.0354191	0.999899	0.035419	0.965726
0.0393546	0.999844	0.039355	0.964514
0.04329	0.999672	0.04329	0.952064
0.0472255	0.999619	0.047226	0.956163
0.051161	0.999335	0.051161	0.963059
0.0550964	0.998714	0.055096	0.95057
0.0590319	0.998669	0.059032	0.937188
0.0629673	0.998306	0.062967	0.932394
0.0669028	0.997319	0.066903	0.905957
0.0708383	0.997468	0.070838	0.902532
0.0747737	0.997829	0.074774	0.923638
0.0787092	0.998252	0.078709	0.939983
0.0826446	0.998384	0.082645	0.945015
0.0865801	0.998086	0.08658	0.94095
0.0905156	0.997241	0.090516	0.930268
0.094451	0.995947	0.094451	0.920967
0.0983865	0.995259	0.098386	0.917853
0.102322	0.994844	0.102322	0.908363
0.106257	0.994051	0.106257	0.888651
0.110193	0.992387	0.110193	0.863874
0.114128	0.991739	0.114128	0.848473
0.118064	0.991286	0.118064	0.854346
0.121999	0.989936	0.121999	0.857018
0.125935	0.986969	0.125935	0.840201
0.12987	0.983511	0.12987	0.810988
0.133806	0.98027	0.133806	0.787896
0.137741	0.977281	0.137741	0.784725
0.141677	0.972643	0.141677	0.772507
0.145612	0.966944	0.145612	0.751378
0.149547	0.960399	0.149547	0.735928
0.153483	0.948334	0.153483	0.738619
0.157418	0.949601	0.157418	0.752807
0.161354	0.950143	0.161354	0.752282
0.165289	0.948496	0.165289	0.736387
0.169225	0.948383	0.169225	0.736203
0.17316	0.948631	0.17316	0.744856
0.177096	0.951361	0.177096	0.747605
0.181031	0.954884	0.181031	0.757971
0.184967	0.955282	0.184967	0.768882
0.188902	0.954566	0.188902	0.783476
0.192837	0.953427	0.192837	0.780001
0.196773	0.951062	0.196773	0.77004
0.200708	0.951128	0.200708	0.772693
0.204644	0.95017	0.204644	0.778636
0.208579	0.949203	0.208579	0.77953
0.212515	0.948492	0.212515	0.784511
0.21645	0.944872	0.21645	0.787358
0.220386	0.941796	0.220386	0.787367
0.224321	0.93873	0.224321	0.787795
0.228257	0.934676	0.228257	0.788401
0.232192	0.927927	0.232192	0.78502
0.236128	0.916646	0.236128	0.780185
0.240063	0.902488	0.240063	0.779609
0.243998	0.892076	0.243998	0.779478
0.247934	0.881765	0.247934	0.77861
0.251869	0.86563	0.251869	0.773628
0.255805	0.845693	0.255805	0.765387
0.25974	0.824588	0.25974	0.761492
0.263676	0.803703	0.263676	0.753174
0.267611	0.787703	0.267611	0.744492
0.271547	0.770037	0.271547	0.738787
0.275482	0.749923	0.275482	0.742872
0.279418	0.73253	0.279418	0.740071
0.283353	0.706141	0.283353	0.726922
0.287288	0.673302	0.287288	0.70964
0.291224	0.641079	0.291224	0.706019
0.295159	0.597019	0.295159	0.692752
0.299095	0.553551	0.299095	0.675268
0.30303	0.514629	0.30303	0.657789
0.306966	0.467626	0.306966	0.630793
0.310901	0.398328	0.310901	0.586691
0.314837	0.350451	0.314837	0.547751
0.318772	0.308051	0.318772	0.521793
0.322708	0.24063	0.322708	0.495667
0.326643	0.202419	0.326643	0.456707
0.330579	0.17339	0.330579	0.402534
0.334514	0.158882	0.334514	0.34011
0.338449	0.139484	0.338449	0.288671
0.342385	0.108125	0.342385	0.261031
0.34632	0.0874925	0.34632	0.250825
0.350256	0.0872068	0.350256	0.234983
0.354191	0.0714635	0.354191	0.203839
0.358127	0.0569667	0.358127	0.177791
0.362062	0.0403108	0.362062	0.16796
0.365998	0.0383849	0.365998	0.164994
0.369933	0.0507213	0.369933	0.157805
0.373869	0.0464973	0.373869	0.153378
0.377804	0.0338106	0.377804	0.141337
0.38174	0.0314326	0.38174	0.129236
0.385675	0.0253937	0.385675	0.113903
0.38961	0.0323213	0.38961	0.098682
0.393546	0.0379293	0.393546	0.092381
0.397481	0.0244982	0.397481	0.086459
0.401417	0.0118833	0.401417	0.077889
0.405352	0.00694758	0.405352	0.061628
0.409288	-0.00117434	0.409288	0.054979
0.413223	-0.000356809	0.413223	0.045772
0.417159	0.00157354	0.417159	0.043507
0.421094	0.00552193	0.421094	0.050824
0.42503	0.00502847	0.42503	0.050568
0.428965	0.00985062	0.428965	0.037859
0.4329	0.0194446	0.4329	0.029905
0.436836	0.0155493	0.436836	0.030607
0.440771	0.0140255	0.440771	0.031905
0.444707	0.010932	0.444707	0.029072
0.448642	0.0147211	0.448642	0.026559
0.452578	0.00825024	0.452578	0.018389
0.456513	0.0198264	0.456513	0.017925
0.460449	0.0229211	0.460449	0.019419
0.464384	0.0233057	0.464384	0.018328
0.46832	0.0314777	0.46832	0.015651
0.472255	0.0236611	0.472255	0.017231
0.476191	0.0140604	0.476191	0.020027
0.480126	0.0091144	0.480126	0.021364
0.484061	0.0183363	0.484061	0.02358
0.487997	0.0143906	0.487997	0.022384
0.491932	0.00053902	0.491932	0.013076
0.495868	0.000668991	0.495868	0.00932
0.499803	-0.00484672	0.499803	0.016493
0.503739	-0.0114856	0.503739	0.016577

## Sheet: Figure S5a
Figure S5a	gel shift assay of scFv binding to CENP-A nucleosome

## Sheet: Figure S5c
Figure S5c	Stability of CENP-A NAS nuclesome without or with scFv

## Sheet: Figure S6c
Source Data for Fig 6c
FSC curve		model-map FSC curve
X	Y	X	Y
0.001001	1	0.003887	0.999725
0.00388682	1	0.007774	0.996421
0.00777363	0.999999	0.01166	0.958044
0.0116604	0.999991	0.015547	0.904903
0.0155473	0.999969	0.019434	0.970686
0.0194341	0.999976	0.023321	0.972428
0.0233209	0.999966	0.027208	0.965435
0.0272077	0.99996	0.031095	0.967589
0.0310945	0.999939	0.034981	0.970215
0.0349813	0.999933	0.038868	0.961172
0.0388682	0.999917	0.042755	0.956135
0.042755	0.999838	0.046642	0.960268
0.0466418	0.999777	0.050529	0.965203
0.0505286	0.999618	0.054415	0.944431
0.0544154	0.999217	0.058302	0.918017
0.0583022	0.999108	0.062189	0.912434
0.0621891	0.999009	0.066076	0.897251
0.0660759	0.998633	0.069963	0.879158
0.0699627	0.998533	0.07385	0.895055
0.0738495	0.998724	0.077736	0.913914
0.0777363	0.998899	0.081623	0.91177
0.0816231	0.99905	0.08551	0.913698
0.08551	0.998943	0.089397	0.919081
0.0893968	0.998637	0.093284	0.913227
0.0932836	0.998157	0.09717	0.900798
0.0971704	0.997775	0.101057	0.893612
0.101057	0.997512	0.104944	0.881621
0.104944	0.997047	0.108831	0.864773
0.108831	0.996175	0.112718	0.842972
0.112718	0.995532	0.116604	0.842046
0.116604	0.995218	0.120491	0.840736
0.120491	0.994774	0.124378	0.826653
0.124378	0.994178	0.128265	0.804244
0.128265	0.99338	0.132152	0.795897
0.132152	0.991715	0.136039	0.795157
0.136039	0.990031	0.139925	0.786901
0.139925	0.988512	0.143812	0.76377
0.143812	0.986437	0.147699	0.743528
0.147699	0.98321	0.151586	0.73913
0.151586	0.979574	0.155473	0.730816
0.155473	0.978664	0.159359	0.727583
0.159359	0.978497	0.163246	0.726894
0.163246	0.978297	0.167133	0.723569
0.167133	0.976847	0.17102	0.72682
0.17102	0.975716	0.174907	0.733202
0.174907	0.975842	0.178794	0.744612
0.178794	0.977214	0.18268	0.751357
0.18268	0.979486	0.186567	0.754846
0.186567	0.98052	0.190454	0.763238
0.190454	0.979946	0.194341	0.762276
0.194341	0.979489	0.198228	0.758915
0.198228	0.979543	0.202114	0.761718
0.202114	0.980433	0.206001	0.761814
0.206001	0.980541	0.209888	0.75739
0.209888	0.979804	0.213775	0.766445
0.213775	0.978943	0.217662	0.771956
0.217662	0.977867	0.221549	0.770696
0.221549	0.977409	0.225435	0.771918
0.225435	0.975986	0.229322	0.762962
0.229322	0.973876	0.233209	0.754543
0.233209	0.971185	0.237096	0.754455
0.237096	0.967374	0.240983	0.755412
0.240983	0.962778	0.244869	0.748776
0.244869	0.957563	0.248756	0.753325
0.248756	0.94511	0.252643	0.758828
0.252643	0.940112	0.25653	0.750908
0.25653	0.934014	0.260417	0.742759
0.260417	0.924201	0.264303	0.742193
0.264303	0.917379	0.26819	0.741853
0.26819	0.915072	0.272077	0.737114
0.272077	0.912936	0.275964	0.73163
0.275964	0.904445	0.279851	0.730291
0.279851	0.896167	0.283738	0.723387
0.283738	0.88692	0.287624	0.712429
0.287624	0.875837	0.291511	0.708382
0.291511	0.861658	0.295398	0.708556
0.295398	0.842732	0.299285	0.693029
0.299285	0.822398	0.303172	0.678944
0.303172	0.807074	0.307058	0.670654
0.307058	0.79001	0.310945	0.653999
0.310945	0.765702	0.314832	0.630407
0.314832	0.726135	0.318719	0.612702
0.318719	0.683934	0.322606	0.60093
0.322606	0.64957	0.326493	0.585142
0.326493	0.617198	0.330379	0.554967
0.330379	0.571438	0.334266	0.522861
0.334266	0.517678	0.338153	0.517514
0.338153	0.485504	0.34204	0.530353
0.34204	0.459751	0.345927	0.540727
0.345927	0.427789	0.349813	0.528002
0.349813	0.400111	0.3537	0.495708
0.3537	0.361913	0.357587	0.449655
0.357587	0.31707	0.361474	0.411692
0.361474	0.284543	0.365361	0.40515
0.365361	0.254372	0.369248	0.410293
0.369248	0.223625	0.373134	0.394013
0.373134	0.194455	0.377021	0.368295
0.377021	0.190324	0.380908	0.341192
0.380908	0.184311	0.384795	0.323738
0.384795	0.161587	0.388682	0.311512
0.388682	0.141779	0.392568	0.28796
0.392568	0.130112	0.396455	0.268849
0.396455	0.110991	0.400342	0.248107
0.400342	0.0913072	0.404229	0.241186
0.404229	0.0845188	0.408116	0.235939
0.408116	0.0873703	0.412002	0.219051
0.412002	0.0838172	0.415889	0.208816
0.415889	0.0659691	0.419776	0.206409
0.419776	0.0713773	0.423663	0.193203
0.423663	0.0686159	0.42755	0.173469
0.42755	0.0520106	0.431437	0.162436
0.431437	0.0425011	0.435323	0.15267
0.435323	0.036722	0.43921	0.137356
0.43921	0.0310974	0.443097	0.133582
0.443097	0.0234673	0.446984	0.137742
0.446984	0.0260058	0.450871	0.129141
0.450871	0.0166946	0.454757	0.103123
0.454757	0.0102555	0.458644	0.081929
0.458644	0.00514148	0.462531	0.076862
0.462531	0.00158521	0.466418	0.070903
0.466418	-0.0011958	0.470305	0.061971
0.470305	0.00122883	0.474192	0.049267
0.474192	0.0113128	0.478078	0.047535
0.478078	0.0178677	0.481965	0.059256
0.481965	0.0124327	0.485852	0.061458
0.485852	0.00308877	0.489739	0.049126
0.489739	0.00432709	0.493626	0.036044
0.493626	-0.0016265	0.497512	0.028668
0.497512	-0.00732702

## Sheet: Figure S9c
Source Data for Fig 9c
FSC curve		model-map FSC curve
X	Y	X	Y
0.001001	1	0.001001	1
0.00460236	0.999999	0.004602	0.999043
0.00920471	0.999995	0.009205	0.981113
0.0138071	0.999988	0.013807	0.918565
0.0184094	0.999955	0.018409	0.931938
0.0230118	0.999914	0.023012	0.932234
0.0276141	0.999941	0.027614	0.959534
0.0322165	0.999913	0.032216	0.97166
0.0368189	0.999844	0.036819	0.964403
0.0414212	0.999624	0.041421	0.935846
0.0460236	0.999377	0.046024	0.93683
0.0506259	0.998556	0.050626	0.92125
0.0552283	0.997125	0.055228	0.892806
0.0598306	0.997393	0.059831	0.900405
0.064433	0.996234	0.064433	0.856306
0.0690353	0.99573	0.069035	0.849713
0.0736377	0.996246	0.073638	0.871395
0.0782401	0.99666	0.07824	0.887532
0.0828424	0.996298	0.082842	0.895841
0.0874448	0.995583	0.087445	0.884473
0.0920471	0.994542	0.092047	0.885025
0.0966495	0.993362	0.096649	0.885443
0.101252	0.991126	0.101252	0.865564
0.105854	0.988164	0.105854	0.829488
0.110457	0.986444	0.110457	0.808096
0.115059	0.984711	0.115059	0.800283
0.119661	0.982452	0.119661	0.791148
0.124264	0.980005	0.124264	0.78883
0.128866	0.975268	0.128866	0.768805
0.133468	0.967831	0.133468	0.742118
0.138071	0.960804	0.138071	0.725657
0.142673	0.953234	0.142673	0.704157
0.147275	0.940349	0.147275	0.675225
0.151878	0.930403	0.151878	0.672285
0.15648	0.917832	0.15648	0.668322
0.161082	0.915493	0.161082	0.648849
0.165685	0.911066	0.165685	0.635625
0.170287	0.906471	0.170287	0.625224
0.17489	0.910402	0.17489	0.633367
0.179492	0.919522	0.179492	0.662749
0.184094	0.920849	0.184094	0.671083
0.188697	0.921797	0.188697	0.679965
0.193299	0.922459	0.193299	0.679179
0.197901	0.923928	0.197901	0.690222
0.202504	0.927423	0.202504	0.704667
0.207106	0.921267	0.207106	0.708655
0.211708	0.918762	0.211708	0.713719
0.216311	0.911135	0.216311	0.710868
0.220913	0.902544	0.220913	0.698498
0.225515	0.887632	0.225515	0.680679
0.230118	0.870802	0.230118	0.664889
0.23472	0.835549	0.23472	0.649627
0.239323	0.798008	0.239323	0.634975
0.243925	0.773753	0.243925	0.624348
0.248527	0.747779	0.248527	0.620276
0.25313	0.708481	0.25313	0.605052
0.257732	0.645914	0.257732	0.581174
0.262334	0.594175	0.262334	0.562885
0.266937	0.542697	0.266937	0.537881
0.271539	0.48411	0.271539	0.508064
0.276141	0.413773	0.276141	0.468279
0.280744	0.339013	0.280744	0.429707
0.285346	0.272812	0.285346	0.37831
0.289948	0.206743	0.289948	0.319277
0.294551	0.153942	0.294551	0.258545
0.299153	0.104435	0.299153	0.204025
0.303756	0.0865708	0.303756	0.172518
0.308358	0.0775686	0.308358	0.154231
0.31296	0.0475663	0.31296	0.127707
0.317563	0.0182345	0.317563	0.099957
0.322165	0.0146231	0.322165	0.083869
0.326767	0.0122943	0.326767	0.069896
0.33137	-0.00434939	0.33137	0.039683
0.335972	-0.0123915	0.335972	0.034558
0.340574	-0.0106807	0.340574	0.02168
0.345177	-0.00985709	0.345177	0.025617
0.349779	-0.0211353	0.349779	0.022913
0.354381	-0.00972604	0.354381	0.015646
0.358984	-0.00307967	0.358984	0.006016
0.363586	-0.00143392	0.363586	0.003464
0.368189	0.0156323	0.368189	0.008351
0.372791	0.0197994	0.372791	0.004218
0.377393	0.00448805	0.377393	0.001812
0.381996	-0.00628612	0.381996	0.00426
0.386598	-0.00316557	0.386598	-0.00154
0.3912	0.00877027	0.3912	-0.00958
0.395803	-0.00141339	0.395803	0.007804
0.400405	0.00372412	0.400405	0.00526
0.405007	0.0124568	0.405007	-0.00122
0.40961	0.00827078	0.40961	-0.00466
0.414212	0.00556453	0.414212	-0.00844
0.418814	0.00048453	0.418814	-0.0176
0.423417	0.0120751	0.423417	-0.0239
0.428019	-0.00194878	0.428019	0.001681
0.432622	0.00778246	0.432622	0.002814
0.437224	0.0253747	0.437224	-0.00644
0.441826	0.0286448	0.441826	0.001323
0.446429	0.0251375	0.446429	0.006319
0.451031	0.0138246	0.451031	-0.00196
0.455633	0.0142235	0.455633	-0.00847
0.460236	0.00514198	0.460236	-0.00898
0.464838	-0.00443286	0.464838	-0.00122
0.46944	-0.0062499	0.46944	0.004292
0.474043	0.00462497	0.474043	0.004754
0.478645	0.00463225	0.478645	0.006283
0.483247	-0.00838033	0.483247	0.00262
0.48785	4.89815e-05	0.48785	0.001534
0.492452	0.00756413	0.492452	0.010185
0.497054	-0.00160137	0.497054	0.014125
0.501657	-0.0130656	0.501657	0.011174
0.506259	0.0015746	0.506259	0.008213
0.510862	0.0140774	0.510862	0.006691
0.515464	-0.00576064	0.515464	0.00207
0.520066	-0.00777892	0.520066	0.006876
0.524669	0.00929181	0.524669	0.002256
0.529271	0.00470721	0.529271	-3.49819e-05
0.533873	-0.000823419	0.533873	0.00477
0.538476	-0.000827355	0.538476	0.006022
0.543078	-0.000555808	0.543078	-0.00292
0.54768	-0.0017634	0.54768	-0.0028
0.552283	0.00130039	0.552283	0.002033
0.556885	-0.0045828	0.556885	0.001518
0.561487	-0.000180238	0.561487	-0.00443
0.56609	0.00333708	0.56609	-0.00669
0.570692	0.00766488	0.570692	-0.00376
0.575295	-0.00214489	0.575295	-0.00165
0.579897	-0.0171729	0.579897	-0.000299452
0.584499	-0.0111567	0.584499	-0.000732353
0.589102	0.00163703	0.589102	0.003018

## Sheet: Figure S11c
Source Data for Fig 11c
FSC curve		model-map FSC curve
X	Y	X	Y
0.001001	1	0.001001	1
0.00388682	0.999999	0.003887	0.999439
0.00777363	0.999997	0.007774	0.995023
0.0116604	0.999985	0.01166	0.963348
0.0155473	0.999963	0.015547	0.891985
0.0194341	0.999976	0.019434	0.955489
0.0233209	0.999972	0.023321	0.964752
0.0272077	0.999976	0.027208	0.950516
0.0310945	0.999963	0.031095	0.952356
0.0349813	0.999955	0.034981	0.962182
0.0388682	0.999948	0.038868	0.954786
0.042755	0.999879	0.042755	0.948591
0.0466418	0.999847	0.046642	0.948976
0.0505286	0.999761	0.050529	0.946066
0.0544154	0.999487	0.054415	0.923934
0.0583022	0.999299	0.058302	0.920623
0.0621891	0.999102	0.062189	0.917616
0.0660759	0.998813	0.066076	0.894014
0.0699627	0.99896	0.069963	0.880013
0.0738495	0.999176	0.07385	0.892197
0.0777363	0.99919	0.077736	0.906818
0.0816231	0.999117	0.081623	0.915242
0.08551	0.999108	0.08551	0.911234
0.0893968	0.998969	0.089397	0.90427
0.0932836	0.998701	0.093284	0.904358
0.0971704	0.99841	0.09717	0.901815
0.101057	0.998128	0.101057	0.888523
0.104944	0.997613	0.104944	0.864674
0.108831	0.996964	0.108831	0.843529
0.112718	0.99664	0.112718	0.827668
0.116604	0.996376	0.116604	0.822692
0.120491	0.995983	0.120491	0.823733
0.124378	0.995134	0.124378	0.81713
0.128265	0.993909	0.128265	0.7927
0.132152	0.99278	0.132152	0.776953
0.136039	0.991921	0.136039	0.781616
0.139925	0.990748	0.139925	0.76765
0.143812	0.988664	0.143812	0.739688
0.147699	0.985501	0.147699	0.722189
0.151586	0.98299	0.151586	0.713718
0.155473	0.983385	0.155473	0.701883
0.159359	0.983366	0.159359	0.707545
0.163246	0.982034	0.163246	0.706798
0.167133	0.979925	0.167133	0.69953
0.17102	0.979717	0.17102	0.712143
0.174907	0.980556	0.174907	0.718072
0.178794	0.981009	0.178794	0.722199
0.18268	0.981804	0.18268	0.736043
0.186567	0.98191	0.186567	0.747685
0.190454	0.981424	0.190454	0.750553
0.194341	0.981291	0.194341	0.750862
0.198228	0.981349	0.198228	0.751853
0.202114	0.981733	0.202114	0.75608
0.206001	0.981492	0.206001	0.757366
0.209888	0.980426	0.209888	0.753805
0.213775	0.979752	0.213775	0.760354
0.217662	0.979082	0.217662	0.762451
0.221549	0.977578	0.221549	0.762368
0.225435	0.976327	0.225435	0.76589
0.229322	0.974769	0.229322	0.761091
0.233209	0.972228	0.233209	0.754544
0.237096	0.968644	0.237096	0.754601
0.240983	0.964028	0.240983	0.754047
0.244869	0.960167	0.244869	0.749337
0.248756	0.956993	0.248756	0.747383
0.252643	0.952421	0.252643	0.744554
0.25653	0.945242	0.25653	0.733054
0.260417	0.927669	0.260417	0.734503
0.264303	0.925734	0.264303	0.741362
0.26819	0.923595	0.26819	0.733499
0.272077	0.915509	0.272077	0.720225
0.275964	0.908605	0.275964	0.723898
0.279851	0.90468	0.279851	0.730664
0.283738	0.896327	0.283738	0.73019
0.287624	0.883777	0.287624	0.729014
0.291511	0.872014	0.291511	0.728192
0.295398	0.855452	0.295398	0.721091
0.299285	0.836218	0.299285	0.710938
0.303172	0.815622	0.303172	0.699126
0.307058	0.789886	0.307058	0.67989
0.310945	0.755501	0.310945	0.64788
0.314832	0.712709	0.314832	0.626011
0.318719	0.674879	0.318719	0.611836
0.322606	0.640736	0.322606	0.592946
0.326493	0.591132	0.326493	0.567668
0.330379	0.542321	0.330379	0.542387
0.334266	0.497769	0.334266	0.511994
0.338153	0.449466	0.338153	0.497954
0.34204	0.42007	0.34204	0.499456
0.345927	0.406731	0.345927	0.494439
0.349813	0.380977	0.349813	0.475603
0.3537	0.347418	0.3537	0.447115
0.357587	0.303742	0.357587	0.417088
0.361474	0.26376	0.361474	0.387757
0.365361	0.225909	0.365361	0.371458
0.369248	0.187492	0.369248	0.358483
0.373134	0.165555	0.373134	0.349516
0.377021	0.169583	0.377021	0.333944
0.380908	0.168872	0.380908	0.297134
0.384795	0.139251	0.384795	0.257636
0.388682	0.102458	0.388682	0.225306
0.392568	0.0833167	0.392568	0.212102
0.396455	0.0800451	0.396455	0.203325
0.400342	0.0766784	0.400342	0.187127
0.404229	0.0735702	0.404229	0.182334
0.408116	0.078642	0.408116	0.173265
0.412002	0.0528497	0.412002	0.159181
0.415889	0.0345399	0.415889	0.150483
0.419776	0.0476075	0.419776	0.149621
0.423663	0.0305842	0.423663	0.148899
0.42755	0.0321911	0.42755	0.133249
0.431437	0.0349451	0.431437	0.114477
0.435323	0.0316002	0.435323	0.102687
0.43921	0.0343984	0.43921	0.095571
0.443097	0.0222498	0.443097	0.095208
0.446984	0.00646222	0.446984	0.091335
0.450871	0.00175669	0.450871	0.078401
0.454757	-0.000380483	0.454757	0.070047
0.458644	0.00106832	0.458644	0.066503
0.462531	0.000406327	0.462531	0.064846
0.466418	-0.00337578	0.466418	0.051626
0.470305	-0.00289968	0.470305	0.044132
0.474192	-0.00660935	0.474192	0.051649
0.478078	-0.00295833	0.478078	0.041516
0.481965	-0.00138259	0.481965	0.033253
0.485852	-0.0019973	0.485852	0.028346
0.489739	0.00417869	0.489739	0.023171
0.493626	0.0115274	0.493626	0.021864
0.497512	0.0151834	0.497512	0.02222
